# Supplementary material for: Age‐Dependent Clonal Expansion of Non–Sperm‐Forming Spermatogonial Stem Cells in Mouse Testes
Source: Aging Cell. 2025 Feb 22;24(6):e70019. doi: 10.1111/acel.70019 (PMC12151898; doi:10.1111/acel.70019)
Supplement: Supplementary file 2 — Data S1. [file ACEL-24-e70019-s001.zip]

Archive with 5 entries (5 files):
- acel70019-sup-0003-TableS2.xlsx
- acel70019-sup-0004-VideoS1.mp4
- acel70019-sup-0004-VideoS2.mp4
- TableS1,S2, VideoS1, S2 caption 250207.docx
- acel70019-sup-0002-TableS1.xlsx
