# Supplementary material for: Age‐Dependent Clonal Expansion of Non–Sperm‐Forming Spermatogonial Stem Cells in Mouse Testes
Source: Aging Cell. 2025 Feb 22;24(6):e70019. doi: 10.1111/acel.70019 (PMC12151898; doi:10.1111/acel.70019)
Supplement: Supplementary file 2 — Data S1. [file ACEL-24-e70019-s001.zip › acel70019-sup-0003-TableS2.xlsx]

## Sheet: c5 young vs old
Difference in expression level > 2-fold and p value < 0.05
Young > Old	Young	Middle	Old	Young < Old	Young	Middle	Old
2310039H08Rik	4.35832	4.02454	3.3508	none
Atp5k	7.98591	7.69155	6.67245
Atp5md	6.31761	5.49878	5.00764
Aurkaip1	6.7411	6.02708	5.70355
Bola2	7.62243	7.02854	6.08609
Ccdc85b	7.2126	6.8294	6.04627
Cdk4	6.1282	5.32247	4.94222
Cops5	5.04276	4.45768	3.98896
Cops6	6.88514	6.35365	5.57623
Ddit4	3.45741	2.67427	2.2115
Dynlt1f	3.35106	2.92813	2.24795
Egr4	8.29421	7.59796	7.01687
Eno1	4.86663	4.16614	3.55762
Erh	5.49042	4.37903	4.23104
Gm1673	6.47546	6.26227	5.43162
Gm6880	3.72979	2.21271	2.24983
Gng13	3.44035	3.1109	2.33683
Gpx1	6.43229	6.01095	5.38005
Hmgn2	7.25268	6.82108	6.1322
Hmgn5	4.8399	3.77658	3.64693
Imp3	7.66027	7.22843	6.52934
Isyna1	7.55238	7.31498	6.19079
Lsm10	4.14493	3.81684	3.0743
Mcts2	3.59926	3.14439	2.5914
Mrpl41	5.62747	4.71909	4.27609
Mrpl43	6.03758	5.32809	4.86676
Mrpl52	7.30751	6.76766	5.98333
Naxe	4.60172	4.29534	3.57002
Ndufa3	4.98881	4.5052	3.7849
Ndufa6	6.55054	5.8718	5.46888
Ndufb10	7.87808	7.2747	6.71024
Ndufb7	6.34987	5.81797	5.17179
Nop53	3.87391	3.56838	2.86416
Pgls	5.73164	5.53082	4.67294
Phb	3.94015	2.98132	2.51389
Romo1	6.42842	6.04967	5.32557
Rpl36a	10.5389	9.92106	9.2721
Rpl39	6.29858	5.27166	4.99205
Sh3bgrl3	5.97183	5.27788	4.64504
Tmem256	5.23568	4.28222	3.97078
Tmem258	5.93309	5.39388	4.49097
Tmsb10	10.0686	9.10146	8.5732
Tomm22	7.01605	6.55342	6.00331
Tomm7	7.55742	7.03491	6.4582
Uba52	6.69067	5.00191	4.19899
Uqcr11	7.80262	7.62853	6.73868
Uqcrq	6.19209	6.22408	5.16924
Use1	4.55379	4.16522	3.35706
Utp3	6.91483	6.53627	5.76256
