# Supplementary material for: Age‐Dependent Clonal Expansion of Non–Sperm‐Forming Spermatogonial Stem Cells in Mouse Testes
Source: Aging Cell. 2025 Feb 22;24(6):e70019. doi: 10.1111/acel.70019 (PMC12151898; doi:10.1111/acel.70019)
Supplement: Supplementary file 2 — Data S1. [file ACEL-24-e70019-s001.zip › acel70019-sup-0002-TableS1.xlsx]

## Sheet: day 2
day2
	number of GFRα1+ unit									number of GFRα1- unit
	As	Apr	Aal-3	Aal-4	Aal-5	Aal-6	Aal-7	Aal-8	total	As	Apr	Aal-3	Aal-4	Aal-5	Aal-6	Aal-7	Aal-8	Aal-9	Aal-10	Aal-11	Aal-12	Aal-13	Aal-14	Aal-15	Aal-16	total
clone1	1								1																	0
clone2	1								1																	0
clone3	1								1																	0
clone4	1								1																	0
clone5	1								1																	0
clone6		2							2																	0
clone7	1								1																	0
clone8	1	1							2																	0
clone9	2								2																	0
clone10	1								1																	0
clone11	1								1																	0
clone12	1								1																	0
clone13	2								2																	0
clone14		1							1																	0
clone15	1								1																	0
clone16		1							1																	0
clone17	2								2																	0
clone18	2								2																	0
clone19	1								1																	0
clone20	2	1							3																	0
clone21	1								1																	0
clone22		1							1																	0
clone23	1								1																	0
clone24	1								1																	0
clone25	1								1	1																1
clone26	1								1	1																1
clone27	1	1							2																	0
clone28									0	1																1
clone29									0	1																1
clone30	1								1																	0
clone31	1								1																	0
clone32	1								1																	0
clone33	2								2																	0
clone34	1								1																	0
clone35	1								1																	0
clone36	1								1																	0
clone37	1								1																	0
clone38	1								1																	0
clone39		1							1																	0
clone40	2								2																	0
clone41	1								1																	0
clone42	1								1																	0
clone43			1						1																	0
clone44	1								1																	0
clone45	1								1																	0
clone46		1							1																	0
clone47	2								2																	0
clone48	1								1																	0
clone49	2								2																	0
clone50		1							1																	0
clone51	1								1																	0
clone52	1								1																	0
clone53	2								2																	0
clone54	1								1																	0
clone55	1								1																	0
clone56	1								1																	0
clone57	2								2																	0
clone58	2								2																	0
clone59	1								1																	0
clone60		1							1																	0
clone61	1								1																	0
clone62	1								1																	0
clone63	1	1							2																	0
total	64	13	1	0	0	0	0	0	78	4	0	0	0	0	0	0	0	0	0	0	0	0	0	0	0	4

## Sheet: day 4
day4
	number of GFRα1+ unit									number of GFRα1- unit
	As	Apr	Aal-3	Aal-4	Aal-5	Aal-6	Aal-7	Aal-8	total	As	Apr	Aal-3	Aal-4	Aal-5	Aal-6	Aal-7	Aal-8	Aal-9	Aal-10	Aal-11	Aal-12	Aal-13	Aal-14	Aal-15	Aal-16	total
clone1		2							2																	0
clone2	1								1																	0
clone3	2	1							3																	0
clone4	1								1																	0
clone5	1								1																	0
clone6	1	1							2																	0
clone7	2								2																	0
clone8	1	1							2																	0
clone9									0	1																1
clone10	1								1																	0
clone11									0	1																1
clone12	2		1						3																	0
clone13	1								1																	0
clone14	2								2																	0
clone15	3		1						4																	0
clone16	1								1																	0
clone17	3	1							4																	0
clone18	1								1																	0
clone19	1			1					2																	0
clone20	1								1																	0
clone21	4	1							5	1	1		1													3
clone22	1								1				1													1
clone23	2								2																	0
clone24	2	1							3																	0
clone25	2								2																	0
clone26	1								1																	0
clone27	1								1																	0
clone28	1								1																	0
clone29									0		1															1
clone30	1								1																	0
clone31	3								3	2																2
clone32		1							1																	0
clone33	2								2																	0
clone34		1							1																	0
clone35	2	1							3																	0
clone36	1								1																	0
clone37	1								1																	0
clone38	1	2							3																	0
clone39	1								1																	0
clone40		1							1																	0
clone41	1								1																	0
clone42	3	1	1						5																	0
clone43	3	1							4																	0
clone44		1							1																	0
clone45	1								1																	0
clone46				1					1																	0
clone47		1							1																	0
clone48	1			1					2																	0
clone49	2	1							3																	0
clone50		1							1																	0
clone51	1								1																	0
clone52		1							1																	0
clone53	1			1					2																	0
clone54	1								1																	0
clone55		1							1																	0
clone56	1								1																	0
clone57	1	1							2																	0
clone58									0			1														1
clone59									0		1															1
clone60									0	2																2
clone61	8	1							9		1		1													2
clone62		1							1																	0
clone63	1								1																	0
clone64	1								1																	0
clone65	2								2	1							1									2
clone66	1								1																	0
clone67	1								1																	0
clone68	1	1							2	1																1
clone69	3								3				1													1
clone70	1								1																	0
clone71		1							1																	0
clone72	1								1																	0
clone73	1	1							2	2	1															3
clone74	1								1																	0
clone75	2	1							3																	0
clone76	1								1																	0
clone77	1								1																	0
clone78	1			1					2																	0
clone79	5								5	2	2															4
clone80	4	2							6	1	1		1				1									4
clone81	3	2							5	1	2		1													4
clone82		1							1		1															1
clone83	1	2							3																	0
clone84	2								2	1																1
clone85	1								1																	0
clone86	1								1																	0
clone87	4								4																	0
clone88	2								2																	0
clone89	1	1							2	2																2
clone90		1							1																	0
clone91	2								2																	0
clone92	4								4		1															1
clone93	1								1																	0
clone94	3								3																	0
clone95	1								1																	0
clone96		1							1																	0
clone97	3								3																	0
clone98	1								1	2	1															3
clone99	3	1							4																	0
clone100	1								1	4																4
clone101	1								1																	0
clone102	5	1							6	2																2
clone103	4			1					5	1	1		1													3
clone104	2								2																	0
clone105		1							1																	0
clone106	1								1																	0
clone107									0	3																3
clone108				1					1																	0
clone109	1								1																	0
clone110	1								1																	0
clone111	1	1							2																	0
clone112	1								1																	0
clone113	1								1	1																1
clone114	1								1																	0
clone115	2								2																	0
clone116									0		1															1
clone117	1	2							3																	0
clone118	1								1																	0
clone119	1								1																	0
clone120				1					1																	0
clone121	1								1	2																2
clone122									0	1																1
clone123	2								2																	0
clone124	1								1																	0
clone125	1								1																	0
clone126									0		1															1
clone127									0		1															1
clone128	2								2																	0
clone129		1							1																	0
clone130	1	1							2																	0
clone131									0	1																1
clone132	1								1																	0
clone133									0	1																1
clone134	1								1																	0
clone135		1							1																	0
total	171	48	3	8	0	0	0	0	230	36	17	1	7	0	0	0	2	0	0	0	0	0	0	0	0	63

## Sheet: day 8
day8
	number of GFRα1+ unit									number of GFRα1- unit
	As	Apr	Aal-3	Aal-4	Aal-5	Aal-6	Aal-7	Aal-8	total	As	Apr	Aal-3	Aal-4	Aal-5	Aal-6	Aal-7	Aal-8	Aal-9	Aal-10	Aal-11	Aal-12	Aal-13	Aal-14	Aal-15	Aal-16	total
clone1	2								2																	0
clone2	1								1																	0
clone3	3	2							5	2			1													3
clone4	1	1							2	1							1									2
clone5	1								1																	0
clone6	1								1	1																1
clone7	3								3	6																6
clone8									0		1															1
clone9	1								1																	0
clone10									0				1													1
clone11									0	1																1
clone12	10	1							11	7	2		1													10
clone13	1								1																	0
clone14	10								10	7	4						1									12
clone15	4	1							5	2																2
clone16									0	1																1
clone17	1								1																	0
clone18	1								1	1																1
clone19									0	1																1
clone20	1								1																	0
clone21	7	1	1			1			10	11	3						1									15
clone22	3								3	2	4		1													7
clone23	2								2																	0
clone24		1							1																	0
clone25									0								1									1
clone26	1								1	6																6
clone27	1								1																	0
clone28	2								2	1																1
clone29									0	1																1
clone30	1								1	2																2
clone31	1								1		1															1
clone32		1							1		1															1
clone33	2	1							3																	0
clone34	1								1				1													1
clone35	1								1	1	1															2
clone36	2								2																	0
clone37	2								2																	0
clone38	1								1	1																1
clone39									0	1																1
clone40	1								1																	0
clone41	1								1	1																1
clone42	2								2																	0
clone43									0				1													1
clone44									0		1															1
clone45		1							1																	0
clone46		1							1																	0
clone47	1								1																	0
clone48	6								6		1															1
clone49	1								1																	0
clone50	1								1																	0
clone51		1							1		1															1
clone52									0								1									1
clone53	1	1							2	2																2
clone54	1								1																	0
clone55	1								1																	0
clone56	5	2							7	3	1															4
clone57	2								2				1													1
clone58									0		2															2
clone59		1							1																	0
clone60	1	1							2																	0
clone61	1								1																	0
clone62	2								2	4	2		1				1									8
clone63	3	1							4																	0
clone64	1								1																	0
clone65	1								1	1	1		1													3
clone66	4								4		1															1
clone67	1								1																	0
clone68									0	1	1															2
clone69	7								7	4	1															5
clone70									0				1													1
clone71	1								1																	0
clone72									0	1																1
clone73		1							1																	0
clone74	1								1																	0
clone75	3	1							4	2	1															3
clone76									0				1													1
clone77									0	1	1															2
clone78									0	1																1
clone79	2								2		4		3													7
clone80	1								1	1																1
clone81	1	1							2		2															2
clone82									0		1															1
clone83	4								4				2													2
clone84	2								2	6	1	1		2												10
clone85	1								1	1																1
clone86	11								11	2																2
clone87		1							1																	0
clone88	3								3	9	2															11
clone89	3								3																	0
clone90	2								2	3																3
clone91	2								2																	0
clone92	2								2																	0
clone93	2								2																	0
clone94	1	1							2																	0
clone95	7								7																	0
clone96	2								2																	0
clone97	3	2							5	7	2															9
clone98	2								2																	0
clone99	2								2		1															1
clone100	2								2																	0
clone101	1								1																	0
clone102	3	1							4	11																11
clone103	10	3							13	10	4															14
clone104	1								1	1	1															2
clone105									0	1																1
clone106	1								1	2																2
clone107	1								1																	0
clone108		1							1																	0
clone109	2								2																	0
clone110	2	2							4	5	1		1													7
clone111	1								1	1																1
clone112	5								5	4																4
clone113	1								1		1															1
clone114	5								5		1		1													2
clone115	2								2	3																3
clone116	1								1																	0
clone117									0				1													1
clone118		1							1	1	1	1	1				1									5
clone119	3								3	1																1
clone120	3			1					4			1														1
clone121									0	1	2															3
clone122	2								2																	0
clone123	2								2	3	2															5
clone124		1							1																	0
clone125	2								2																	0
clone126	4								4	1																1
clone127									0		1															1
clone128	1	1							2	2		1	1	2												6
clone129	3								3	1																1
clone130	3								3	1	3		1													5
clone131	6	1							7	1	3		1													5
clone132	2								2		1		2													3
clone133									0				1													1
clone134	2								2	1																1
clone135									0	1	1	1														3
clone136	8	2							10	2	5	2					1									10
clone137	5								5	4																4
clone138		1							1																	0
clone139									0	4	1															5
clone140	1								1	1																1
clone141	1								1																	0
clone142	4								4	4		1														5
clone143	1								1																	0
clone144				1					1																	0
clone145									0	1																1
clone146	5								5	3	2		1				1									7
clone147	2								2																	0
clone148	2								2																	0
clone149		1							1																	0
clone150	1								1																	0
clone151	2								2																	0
clone152	1								1		1															1
clone153									0		1		1													2
clone154									0	1	1															2
clone155	1								1																	0
clone156	4								4	3	1		1	1			1									7
clone157	4								4	3	6		1		1											11
clone158	2								2		1															1
clone159	2	1							3	2	2															4
clone160	2								2	2						1										3
clone161	2								2																	0
clone162	5	2							7	1																1
clone163	2				1				3	2																2
clone164		1							1		1															1
clone165	1								1																	0
clone166		1							1	2																2
clone167									0	1																1
clone168	1	1							2	1																1
clone169	2								2	1																1
clone170									0	1																1
clone171									0	1																1
clone172									0		1															1
clone173	1								1	2																2
clone174									0	1																1
clone175	1								1	1			1													2
clone176	1								1																	0
clone177	1								1																	0
clone178	1								1																	0
total	307	46	1	2	1	1	0	0	358	202	89	8	31	5	1	1	10	0	0	0	0	0	0	0	0	347

## Sheet: day 20
day20
	number of GFRα1+ unit									number of GFRα1- unit (numbers in the next line indicate unit length)
	As	Apr	Aal-3	Aal-4	Aal-5	Aal-6	Aal-7	Aal-8	total	1	2	3	4	5	6	7	8	9	10	11	12	13	14	15	16	>=32	total
clone1	3	1							4	12	3			1			2									1	19
clone2	1								1																		0
clone3	8								8	44	16	4	8	1	1		4		1						1	1	81
clone4	3								3	2																	2
clone5	4	2		3					9	17	10	1	8		2		4				2					3	47
clone6	5	1							6																		0
clone7									0								1										1
clone8	3			1					4	22	14	2	9				1										48
clone9									0	9	6	1	3		2		1								3		25
clone10									0	1																	1
clone11	1								1		1																1
clone12	1								1																		0
clone13									0	2	1																3
clone14									0	1																	1
clone15	4	2							6	2	2																4
clone16	2	1		1					4	5	9	2	2	1			1										20
clone17	1								1	1		1															2
clone18									0	1																	1
clone19	1								1	4	2																6
clone20	1								1																		0
clone21	7	2							9	4	2																6
clone22	1								1	4	2	1	1				2									1	11
clone23		1							1	2																1	3
clone24	1								1																		0
clone25									0		1																1
clone26									0	1	4		1		1	1											8
clone27	3	2							5	1		1															2
clone28	3								3	2	3															1	6
clone29	2								2	4																	4
clone30		3							3	1			2												1	1	5
clone31	1								1	4	2		1												2		9
clone32	16	2				1			19	2	1		1												2	1	7
clone33	17	5							22	13	6	1			1		1		1						1	2	26
clone34	7			1					8	13	3	1					1										18
clone35	23	2							25	61	22	6	4	1	1		1										96
clone36	16	4							20	1			3				1										5
clone37									0	8	4	2									1				3		18
clone38	1								1			1			1										1		3
clone39									0	6	5																11
clone40	2								2		1																1
clone41									0	7	2																9
clone42				1					1																		0
clone43	2	1	1						4	3																	3
clone44	4								4				1														1
clone45									0	1																	1
clone46									0																	1	1
clone47	1								1	7			1														8
clone48									0		1																1
clone49	5								5	26	11		1													2	40
clone50	14	2							16	49	10	1	4	1			2								3	4	74
clone51	1								1	10	1																11
clone52	4	3		1					8	6	1		2				2										11
clone53	2								2		1																1
clone54	4	1							5	6	1																7
clone55									0		1						1										2
clone56	2	3							5	29	3		1				1										34
clone57	1								1	33	16	2	7														58
clone58	1	1							2	3	2		2				1									1	9
clone59	2								2	12	3		1				1									2	19
clone60	1	3							4	1																	1
clone61									0	1			1														2
clone62									0	1	1	1															3
clone63	10	2							12	44	7		2													1	54
clone64									0	12	2																14
clone65	1								1	25	14		7				1								1	1	49
clone66	3								3	4	2																6
clone67									0	7	1																8
clone68									0	2	1		1														4
clone69	2	1							3	1			1												1	1	4
clone70	1								1	14	2	1	1														18
clone71	1	1	1						3																		0
clone72									0	7	1																8
clone73	22	7							29	15	18		6		3		4								2	5	53
clone74	6								6	9	9						1										19
clone75	1								1	4	1		3														8
clone76	1								1		1		1														2
clone77	1	3							4	1	2																3
clone78									0	23	6		4		1		1				1					1	37
clone79									0	1	3		1				2								1	3	11
clone80	3	1							4	21	4			1	1						2				1	5	35
clone81	1								1																		0
clone82	6	5		3					14	8	2		1				1								1	1	14
clone83		1							1																		0
clone84									0	4	1		2	1			1										9
clone85									0				1														1
clone86	1								1																		0
clone87									0	1	1		1				1								2		6
clone88		1							1																		0
clone89	3								3																		0
clone90	3								3	5	3	2	3													3	16
clone91	11	1							12	9	3		6				1								3		22
total	259	65	2	11	0	1	0	0	338	662	258	31	105	7	14	1	41	0	2	0	6	0	0	0	29	43	1199
